# Supplementary material for: On the intrinsic sterility of 3D printing
Source: PeerJ. 2016 Dec 1;4:e2661. doi: 10.7717/peerj.2661 (PMC5136128; doi:10.7717/peerj.2661)
Supplement: Supplemental Information 1 [file peerj-04-2661-s001.txt]

>Positive Control #1 
GTCGAGCGACAGACGAGGAGCTTGCTCCTCTGACGTTAGCGGCGGACGGGTGAGTAACACGTGGA
TAACCTACCTATAAGACTGGGATAACTTCGGGAAACCGGAGCTAATACCGGATAATATATTGAAC
CGCATGGTTCAATAGTGAAAGACGGTTTTGCTGTCACTTATAGATGGATCCGCGCCGCATTAGCT
AGTTGGTAAGGTAACGGCTTACCAAGGCAACGATGCGTAGCCGACCTGAGAGGGTGATCGGCCAC
ACTGGAACTGAGACACGGTCCAGACTCCTACGGGAGGCAGCAGTAGGGAATCTTCCGCAATGGGC
GAAAGCCTGACGGAGCAACGCCGCGTGAGTGATGAAGGTCTTCGGATCGTAAAACTCTGTTATTA
GGGAAGAACAAATGTGTAAGTAACTATGCACGTCTTGACGGTACCTAATCAGAAAGCCACGGCTA
ACTACGTGCCAGCAGCCGCGGTAATACGTAGGTGGCAAGCGTTATCCGGAATTATTGGGCGTAAA
GCGCGCGTAGGCGGTTTTTTAAGTCTGATGTGAAAGCCCACGGCTCAACCGTGGAGGGTCATTGG
AAACTGGAAAACTTGAGTGCAGAAGAGGAAAGTGGAATTCCATGTGTAGCGGTGAAATGCGCAG
AGATATGGAGGAACACCAGTGGCGAAGGCGACTTTCTGGTCTGTAACTGACGCTGATGTGCGAAA
GCGTGGGGATCAAACAGGATTAGATACCCTGGTAGTCCACGCCGTAAACGATGAGTGCTAAGTGT
TAGGGGGTTTCCGCCCCTTAGTGCTGCAGCTAACGCATTAAGCACTCCGCCTGGGGAGTACGACCG
CAAGGTTGAAACTCAAAGGAATTGACGGGGAaCCCGCACAAGCGGTGGAGCATGTGGTTTAATTC
GAAGCAACGCGAAGAACCTTACCAAATCTTGACATCCTCTGACCCCTCTAGAGATAGAGTTTTCC
CCTTCGGGGGACAGAGTGACAGGTGGTGCATGGTTGTCGTCAGCTCGTGTCGTGAGATGTTGGGT
TAAGTCCCGCAACGAGCGCAACCCTTAAGCTTAGTTGCCATCATTAAGTTGGGCACTCTAAGTTG
ACTGCCGGTGACAAACCGGAGGAAGGTGGGGATGACGTCAAATCATCATGCCCCTTATGATTTGG
GCTACACACGTGCTACAATGGACAATACAAAGGGCAGCGAAACCGCGAGGTCAAGCAAATCCCAT
AAAGTTGTTCTCAGTTCGGATTGTAGTCTGCAACTCGACTATATGAAGCTGGAATCGCTAGTAAT
CGTAGATCAGCATGCTACGGTGAATACGTTCCCGGGTCTTGTACACACCGCCCGTCACACCACGAG
AGTTTGTAACACCCGAAGCCGGTGGAGTAACCATTGGA
>Positive Control #2
CCCACAACGGTTAGGCCACCGGCTTCGGGTGTTACCAACTTTCATGACTTGACGGGCGGTGTGTAC
AAGCCCCGGGAACGTATTCACCGCAGCGTTGCTGATCTGCGATTACTAGCGACTCCGACTTCATGA
GGTCGAGTTGCAGACCCCAATCCGAACTGAGACCGGCTTTCCGAGATTCGCTCACCCTCACAGGCT
CGCCACTCTCTGTACCAGCCATTGTAGCATGCGTGAAGCCCT
GGACATAAGGGGCATGATGACTTGACGTCATCCCCACCTTCCTCCGAGTTGACCCCGGCGGTCTCC
ACTGAGTCCCCACCATAACGTGCTGGCAACAGTGAACAAGGGTTGCGCTCGTTGCGGGACTTAAC
CCAACATCTCACGACACGAGCTGACGACAGCCATGCACCACCTGTGAACCGACCCCAAAAGAGGCA
CACCCATCTCTGAGCACTCCCGATCCATGTCAAACCCAGGTAA
GGTTCTACGCGTTGCATCGAATTAATCCGCATGCTCCGCCGCTTGTGCGGGGCCCCGTCAATTCCT
TTGAGTTTTAGCCTTGCGGCCGTACTCCCCAGGCGGGGTACTTAAAGCGTTAGCTACGGCACGGA
ACCCGTGGAATGGACCCCACACCTAGTACCCACCGTTTACAGCGTGGACTACCAGGGTATCTAAGC
CTGTTCGCTCCCCACGCTTTCGCTCCTCAGCGTCAGGAAAGGC
CCAGAGAACCGCCTTCGCCACTGGTGTTCCTCCTGATATCTGCGCATTCCACCGCTCCACCAGGAA
TTCCATTCTCCCCTACCTTCCTCAAGTCAACCCGTATCGAAAGCACGCTCAGGGgTTAAGCCCCAA
GATTACACTTCCGACGCGATCAACCACCTACGAGCCCTTTACGCCCAATAAATCCGGACAACGCTC
GCACCCTACGTATCACCGCGGCTGCTGGCACGTAGTTAGCCG
GTGCTTCTTTACCCATTACCGTCACTCACGCTTCGTCACAGGCGAAAGCGGTTTACAACCCGAAGG
CCGTCATCCCGCACGCGGCGTTGCTGCATCAGGCTTCCGCCCATTGTGCAATATTCCCCACTGCTG
CCTCCCGTAGGAGTCTGGGCCGTATCTCAGTCCCAATGTGGCCGGTCACCCTCTCAGGCCGGCTAC
CCGTCAAAGCCTTGGTAAGCCACTACCCCACCAACAAGCTGA
TAAGCCGCGAGTCCATCCCCAACCGCCGAAACTTTCCAACCCCCACCATGCAGCAGGAGCTCCTAT
CCGGTATTAGCCCCAGTTTCCTGAAGTTATCCCAAAGTCAAGGGCAGGTTACTCACGTGTTACTC
ACCCGTTCGCCACTCGAGCACCCCACAAAAGCAGGGCCTTTCCGTTCGACTG  
>NO UV
GCTCCCCACAACGGTTAGGCCACCGGCTTCGGGTGTTACCAACTTTCATGACTTGACGGGCGGTGT
GTACAAGCCCCGGGAACGTATTCACCGCAGCGTTGCTGATCTGCGATTACTAGCGACTCCGACTTC
ATGAGGTCGAGTTGCAGACCCCAATCCGAACTGAGACCGGCTTTCCGAGATTCGCTCACCCTCACA
GGCTCGCCACTCTCTGTACCAGCCATTGTAGCATGCGTGAAGCCCTGGACATAAGGGGCATGATG
ACTTGACGTCATCCCCACCTTCCTCCGAGTTGACCCCGGCGGTCTCCACTGAGTCCCCACCATAAC
GTGCTGGCAACAGTGAACAAGGGTTGCGCTCGTTGCGGGACTTAACCCAACATCTCACGACACGA
GCTGACGACAGCCATGCACCACCTGTGAACCGACCCCAAAAGAGGCACACCCATCTCTGAGCACTC
CCGATCCATGTCAAACCCAGGTAAGGTTCTACGCGTTGCATCGAATTAATCCGCATGCTCCGCCGC
TTGTGCGGGGCCCCGTCAATTCCTTTGAGTTTTAGCCTTGCGGCCGTACTCCCCAGGCGGGGTACT
TAAAGCGTTAGCTACGGCACGGAACCCGTGGAATGGACCCCACACCTAGTACCCACCGTTTACAG
CGTGGACTACCAGGGTATCTAAGCCTGTTCGCTCCCCACGCTTTCGCTCCTCAGCGTCAGGAAAGG
CCCAGAGAACCGCCTTCGCCACTGGTGTTCCTCCTGATATCTGCGCATTCCACCGCTCCACCAGGA
ATTCCATTCTCCCCTACCTTCCTCAAGTCAACCCGTATCGAAAGCACGCTCAGGGTTAAGCCCCAA
GATTACACTTCCGACGCGATCAACCACCTACGAGCCCTTTACGCCCAATAAATCCGGACAACGCTC
GCACCCTACGTATCACCGCGGCTGCTGGCACGTAGTTAGCCGGTGCTTCTTTACCCATTACCGTCA
CTCACGCTTCGTCACAGGCGAAAGCGGTTTACAACCCGAAGGCCGTCATCCCGCACGCGGCGTTGC
TGCATCAGGCTTCCGCCCATTGTGCAATATTCCCCACTGCTGCCTCCCGTAGGAGTCTGGGCCGTA
TCTCAGTCCCAATGTGGCCGGTCACCCTCTCAGGCCGGCTACCCGTCAAAGCCTTGGTAAGCCACT
ACCCCACCAACAAGCTGATAAGCCGCGAGTCCATCCCCAACCGCCGAAACTTTCCAACCCCCACCA
TGCAGCAGGAGCTCCTATCCGGTATTAGCCCCAGTTTCCTGAAGTTATCCCAAAGTCAAGGGCAG
GTTACTCACGTGTTACTCACCCGTTCGCCACTCGAGCACCCCACAAAAGCAGGGCCTTTCCGTTCG
ACTGCAT
